# Supplementary material for: Whole genome sequencing of ESBL-producing Escherichia coli isolated from patients, farm waste and canals in Thailand
Source: Genome Med. 2017 Sep 6;9:81. doi: 10.1186/s13073-017-0471-8 (PMC5588602; doi:10.1186/s13073-017-0471-8)
Supplement: Supplementary file 1 — Isolate details. (XLSX 15 kb) [file 13073_2017_471_MOESM1_ESM.xlsx]

## Sheet: Sheet1
Isolate ID	ST	Origin	Source	CTX-M elements	SHV element	Carbapenem resistance genes	Isolates with mcr-1
PB43	131	Clinical	Blood	CTX-M-55	None	N/A	N/A
PB164	131	Clinical	Blood	CTX-M-14	None	N/A	N/A
PB191	131	Clinical	Blood	CTX-M-14	None	N/A	N/A
PB200	542	Clinical	Pus	CTX-M-14	None	N/A	N/A
PB203	5940	Clinical	Pus	CTX-M-55	None	N/A	N/A
PB212	38	Clinical	Urine	CTX-M-27	None	N/A	N/A
PB231	46	Clinical	Pus	CTX-M-15	None	NDM-5	N/A
PB264	617	Clinical	Urine	CTX-M-14	None	N/A	N/A
PB289	131	Clinical	Pus	CTX-M-27	None	N/A	N/A
PB317	5941	Clinical	Urine	CTX-M-27	None	N/A	N/A
PB363	131	Clinical	Urine	CTX-M-14	None	N/A	N/A
PB370	131	Clinical	Blood	CTX-M-14	None	N/A	N/A
PB456	58	Clinical	Urine	CTX-M-55	None	N/A	N/A
W1_4_ERB5	101	Environment	Canal	CTX-M-14	None	N/A	N/A
W1_5_ERB1	58	Environment	Canal	CTX-M-55	None	N/A	N/A
W1_5_ERG10	206	Environment	Canal	CTX-M-14	None	N/A	N/A
W1_7_ERB1	641	Environment	Canal	CTX-M-14	None	N/A	N/A
W2_12_ERB9	10	Environment	Canal	CTX-M-55	None	N/A	N/A
PB268	744	Clinical	Pus	CTX-M-55	None	N/A	N/A
PB390	131	Clinical	Pus	CTX-M-27	None	N/A	N/A
W2_1_ERB7	44	Environment	Canal	CTX-M-15	None	N/A	N/A
PB63	1602	Clinical	Urine	CTX-M-55	None	N/A	N/A
PB158	405	Clinical	Pus	CTX-M-15	None	N/A	N/A
W2_8_ERB3	3045	Environment	Canal	CTX-M-15	None	N/A	N/A
W2_13_ERB6	10	Environment	Canal	CTX-M-55	None	N/A	N/A
F1_9_ERB1	88	Environment	Farm	CTX-M-55	None	N/A	N/A
PB1	457	Clinical	Urine	CTX-M-55	None	N/A	mcr-1
PB13	131	Clinical	Urine	CTX-M-27	None	N/A	N/A
PB18	69	Clinical	Urine	CTX-M-55	None	N/A	N/A
PB29	428	Clinical	Sputum	None	SHV-12	N/A	N/A
PB33	38	Clinical	Urine	CTX-M-27	None	N/A	N/A
PB67	405	Clinical	Pus	CTX-M-15	None	N/A	N/A
PB72	75	Clinical	Blood	CTX-M-55	None	N/A	N/A
PB78	44	Clinical	Urine	CTX-M-55	None	NDM-1	N/A
PB84	131	Clinical	Urine	CTX-M-14	None	N/A	N/A
PB97	69	Clinical	Pus	CTX-M-55	None	N/A	N/A
PB98	442	Clinical	Pus	CTX-M-14	None	N/A	N/A
PB100	131	Clinical	Urine	CTX-M-14	None	N/A	N/A
PB110	457	Clinical	Urine	CTX-M-55	None	N/A	N/A
PB125	354	Clinical	Urine	CTX-M-24	None	N/A	N/A
PB134	38	Clinical	Blood	CTX-M-27	None	N/A	N/A
PB141	196	Clinical	Pus	CTX-M-55	None	N/A	N/A
PB149	2003	Clinical	Urine	CTX-M-55	None	N/A	N/A
PB236	131	Clinical	Urine	CTX-M-14	None	N/A	N/A
PB239	131	Clinical	Urine	CTX-M-14	None	N/A	N/A
PB248	2003	Clinical	Blood	CTX-M-55	None	N/A	N/A
PB251	131	Clinical	Pus	CTX-M-27,CTX-M-55	None	N/A	N/A
PB259	410	Clinical	Pus	CTX-M-55	None	N/A	N/A
PB280	405	Clinical	Blood	CTX-M-15	None	N/A	N/A
PB300	405	Clinical	Urine	CTX-M-15	None	N/A	N/A
PB303	5942	Clinical	Pus	CTX-M-55	None	N/A	N/A
PB308	38	Clinical	Blood	CTX-M-15,CTX-M-27	None	N/A	N/A
PB320	95	Clinical	Blood	CTX-M-55	None	N/A	N/A
PB169	131	Clinical	Urine	CTX-M-15	None	N/A	N/A
PB335	131	Clinical	Urine	CTX-M-14	None	N/A	N/A
PB339	648	Clinical	Blood	CTX-M-15	None	N/A	N/A
PB344	354	Clinical	Blood	CTX-M-55	None	N/A	N/A
PB349	2186	Clinical	Urine	CTX-M-14	None	N/A	N/A
PB356	457	Clinical	Urine	CTX-M-55	None	N/A	N/A
PB360	44	Clinical	Blood	CTX-M-15	None	N/A	N/A
PB368	131	Clinical	Urine	CTX-M-14	None	N/A	N/A
PB375	131	Clinical	Urine	CTX-M-27	None	N/A	N/A
PB382	131	Clinical	Urine	CTX-M-27	None	N/A	N/A
PB385	131	Clinical	Urine	CTX-M-27	None	N/A	N/A
PB185	457	Clinical	Pus	CTX-M-55	None	N/A	N/A
PB400	10	Clinical	Urine	CTX-M-15	None	N/A	N/A
PB406	410	Clinical	Urine	CTX-M-15	None	N/A	N/A
PB409	131	Clinical	Blood	CTX-M-27	None	N/A	N/A
PB410	1193	Clinical	Blood	CTX-M-15	None	N/A	N/A
PB412	410	Clinical	Pus	CTX-M-15	None	N/A	N/A
PB418	421	Clinical	Pus	CTX-M-27	None	N/A	N/A
PB419	131	Clinical	Urine	CTX-M-14	None	N/A	N/A
PB420	131	Clinical	Blood	CTX-M-14	None	N/A	N/A
PB445	648	Clinical	Pus	CTX-M-14	None	N/A	N/A
PB447	2003	Clinical	Urine	CTX-M-55	None	N/A	N/A
PB186	405	Clinical	Urine	CTX-M-15	None	N/A	N/A
PB461	457	Clinical	Pus	CTX-M-55	None	N/A	N/A
PB474	131	Clinical	Urine	CTX-M-27	None	N/A	N/A
PB514	457	Clinical	Blood	CTX-M-55	None	N/A	N/A
PB516	127	Clinical	Pus	CTX-M-55	None	N/A	N/A
PB532	10	Clinical	Blood	CTX-M-55	None	N/A	N/A
W1_1_2_ERB1	542	Environment	Canal	CTX-M-55	None	N/A	N/A
W1_3_ERB3	6624	Environment	Canal	CTX-M-14	None	N/A	mcr-1
W1_4_ERB1	5943	Environment	Canal	CTX-M-14	None	N/A	N/A
PB195	131	Clinical	Urine	CTX-M-14	None	N/A	N/A
W1_5_ERB3	2003	Environment	Canal	CTX-M-55	None	N/A	N/A
W1_5_ERP10B	218	Environment	Canal	CTX-M-14	None	N/A	N/A
W1_7_ERB4	877	Environment	Canal	CTX-M-14	None	N/A	N/A
W1_7_ERB9	48	Environment	Canal	CTX-M-14	None	N/A	N/A
W1_7_ERG10	48	Environment	Canal	CTX-M-55	None	N/A	N/A
W1_10_ERB1	6622	Environment	Canal	CTX-M-55	None	N/A	N/A
W2_1_ERB1	405	Environment	Canal	CTX-M-14	None	N/A	N/A
W2_2_ERB4	5944	Environment	Canal	CTX-M-55	None	N/A	N/A
PB198	2179	Clinical	Blood	CTX-M-55	None	N/A	N/A
W2_2_ERB9	538	Environment	Canal	CTX-M-14	SHV-12	N/A	N/A
W2_3_ERB7	4214	Environment	Canal	CTX-M-14	None	N/A	N/A
W2_3_ERB9	5945	Environment	Canal	CTX-M-55	None	N/A	N/A
W2_3_ERG14	48	Environment	Canal	CTX-M-14	None	N/A	N/A
W2_4_ERB4	746	Environment	Canal	CTX-M-55	None	N/A	N/A
W2_5_ERB13	205	Environment	Canal	CTX-M-27	None	N/A	N/A
W2_5_ERB8	10	Environment	Canal	CTX-M-14	None	N/A	N/A
W2_5_ERB1	191	Environment	Canal	CTX-M-55	None	N/A	N/A
PB207	410	Clinical	Pus	CTX-M-55	None	N/A	N/A
W2_4_ERB12	1642	Environment	Canal	CTX-M-55	None	N/A	N/A
W2_6_ERG5	165	Environment	Canal	CTX-M-55	None	N/A	N/A
W2_6_ERB1	5558	Environment	Canal	CTX-M-55	None	N/A	N/A
W2_9_ERB2	1056	Environment	Canal	CTX-M-55	None	N/A	N/A
W2_9_ERB5	1196	Environment	Canal	CTX-M-55	None	N/A	N/A
PB230	410	Clinical	Pus	CTX-M-55	None	N/A	N/A
W2_9_ERB9	847	Environment	Canal	CTX-M-55	None	N/A	N/A
W2_10_ERB1	38	Environment	Canal	CTX-M-15	None	N/A	N/A
W2_10_ERB10	3268	Environment	Canal	CTX-M-14	None	N/A	N/A
W2_10_ERG1	131	Environment	Canal	CTX-M-27	None	N/A	N/A
W2_11_ERB1	398	Environment	Canal	CTX-M-14	None	N/A	N/A
W2_11_ERB3	131	Environment	Canal	CTX-M-14	None	N/A	N/A
W2_12_ERB1	196	Environment	Canal	CTX-M-14	None	N/A	N/A
PB232	405	Clinical	Urine	CTX-M-15	None	N/A	N/A
W2_12_ERB4	1001	Environment	Canal	CTX-M-55	None	N/A	N/A
W2_12_ERPK2	877	Environment	Canal	CTX-M-55	None	N/A	N/A
W2_13_ERB3	410	Environment	Canal	CTX-M-55	None	N/A	N/A
W2_15_ERB10	354	Environment	Untreated hospital sewage	CTX-M-55	None	N/A	N/A
F1_7_ERG10B	48	Environment	Farm	None	SHV-12	N/A	N/A
F1_8_ERB12	5948	Environment	Farm	CTX-M-14	None	N/A	N/A
F1_8_ERG5	20	Environment	Farm	CTX-M-55	None	N/A	N/A
PB222	405	Clinical	Urine	CTX-M-55	None	N/A	N/A
PB305	38	Clinical	Urine	CTX-M-15	None	N/A	N/A
PB293	410	Clinical	Urine	CTX-M-55	None	N/A	N/A
PB367	2003	Clinical	Pus	CTX-M-55	None	N/A	N/A
W1_3_ERB1	93	Environment	Canal	CTX-M-14	None	N/A	N/A
W2_15_ERB4	34	Environment	Untreated hospital sewage	CTX-M-14	None	N/A	N/A
W1_7_ERB6	5949	Environment	Canal	CTX-M-14	None	N/A	N/A
W2_4_ERB1	1295	Environment	Canal	CTX-M-14	None	N/A	N/A
PB90	354	Clinical	Blood	CTX-M-55	None	N/A	N/A
PB92	354	Clinical	Urine	CTX-M-55	None	N/A	N/A
PB163	10	Clinical	Blood	CTX-M-55	None	N/A	N/A
W2_5_ERB6	10	Environment	Canal	CTX-M-14	None	N/A	N/A
W3_1_ERB1	88	Environment	Canal	CTX-M-14	None	N/A	N/A
W2_11_ERB6	2165	Environment	Canal	CTX-M-55	None	N/A	N/A
W2_11_ERB9	410	Environment	Canal	CTX-M-15	None	N/A	N/A
W2_13_ERB1	5950	Environment	Canal	CTX-M-14	None	N/A	N/A
W2_15_ERB1	1585	Environment	Untreated hospital sewage	CTX-M-14	None	GES-5	N/A
W2_13_ERG9	5951	Environment	Canal	CTX-M-14	None	N/A	mcr-1
W2_9_ERBR2	654	Environment	Canal	CTX-M-14	None	N/A	N/A
W2_13_ERB10	5946	Environment	Canal	CTX-M-55	None	N/A	N/A
W3_1_ERB3	345	Environment	Canal	CTX-M-14	None	N/A	N/A
W3_1_ERB5	716	Environment	Canal	CTX-M-14	None	N/A	N/A
F1_2_ERB1	345	Environment	Farm	CTX-M-65	None	N/A	N/A
F1_7_ERB1	5947	Environment	Farm	CTX-M-55	None	N/A	N/A
W2_11_ERG1	38	Environment	Canal	CTX-M-15	None	N/A	N/A
