# Supplementary material for: Whole genome sequencing of ESBL-producing Escherichia coli isolated from patients, farm waste and canals in Thailand
Source: Genome Med. 2017 Sep 6;9:81. doi: 10.1186/s13073-017-0471-8 (PMC5588602; doi:10.1186/s13073-017-0471-8)
Supplement: Supplementary file 2 — Sequence quality metrics. (XLSX 495 kb) [file 13073_2017_471_MOESM2_ESM.xlsx]

## Sheet: Sequence quality
Isolate ID	Accession number	N50	Total Raw Reads	Number of Contigs
PB43	ERR1218534	271980	5296078	651
PB164	ERR1218535	471287	4461800	63
PB191	ERR1218536	334738	4810188	73
PB200	ERR1218537	85122	5194696	142
PB203	ERR1218538	311541	5140420	81
PB212	ERR1218539	308095	5235670	85
PB231	ERR1218540	138416	5479148	95
PB264	ERR1218541	117477	5337064	101
PB289	ERR1218542	222642	5582908	79
PB317	ERR1218543	403440	4790292	43
PB363	ERR1218544	225530	5352518	61
PB370	ERR1218545	230130	5112528	62
PB456	ERR1218546	132758	5488490	88
W1_4_ERB5	ERR1218549	192273	5796296	77
W1_5_ERB1	ERR1218551	185747	5022396	112
W1_5_ERG10	ERR1218552	79079	5273888	132
W1_7_ERB1	ERR1218553	96044	5407404	108
W2_12_ERB9	ERR1218554	95217	5330986	145
PB268	ERR1218556	155212	5776882	98
PB390	ERR1218557	352533	5934912	57
W2_1_ERB7	ERR1218558	118484	5125682	90
PB63	ERR1218559	107135	5243252	105
PB158	ERR1218560	145773	5047956	101
W2_8_ERB3	ERR1218561	200555	5327684	49
W2_13_ERB6	ERR1218562	109946	5678298	103
F1_9_ERB1	ERR1218564	573549	5848918	45
PB1	ERR1218581	166187	5682806	94
PB13	ERR1218582	221997	5582422	71
PB18	ERR1218583	286340	5480682	85
PB29	ERR1218584	738605	5270192	47
PB33	ERR1218585	195448	5275416	98
PB67	ERR1218586	167324	5459784	84
PB72	ERR1218587	183191	5790210	100
PB78	ERR1218588	128891	5636332	110
PB84	ERR1218589	192888	5949432	70
PB97	ERR1218590	281750	5830590	76
PB98	ERR1218591	109156	5397082	110
PB100	ERR1218592	236549	5815938	71
PB110	ERR1218593	517361	5216346	30
PB125	ERR1218594	486232	5946208	60
PB134	ERR1218595	156894	5611518	109
PB141	ERR1218596	407104	5964226	55
PB149	ERR1218597	161845	5886150	93
PB236	ERR1218606	336065	4515756	74
PB239	ERR1218607	225499	4469566	71
PB248	ERR1218608	222919	4537718	94
PB251	ERR1218609	315477	5063582	66
PB259	ERR1218610	339187	5455942	64
PB280	ERR1218611	124493	5514846	97
PB300	ERR1218612	131977	5261546	91
PB303	ERR1218613	123174	4734276	102
PB308	ERR1218614	185659	4856200	114
PB320	ERR1218615	199595	4886324	80
PB169	ERR1218598	261896	5572674	57
PB335	ERR1218616	229962	4782340	69
PB339	ERR1218617	257453	5680548	72
PB344	ERR1218618	301470	6120366	67
PB349	ERR1218619	266635	5492178	55
PB356	ERR1218620	260201	5041436	81
PB360	ERR1218621	122873	5443642	125
PB368	ERR1218622	171582	5525656	84
PB375	ERR1218623	308119	4678884	49
PB382	ERR1218624	330653	5723460	55
PB385	ERR1218625	386269	5474936	48
PB185	ERR1218599	230560	5651962	73
PB400	ERR1218626	222682	6309360	67
PB406	ERR1218627	230536	5841782	49
PB409	ERR1218628	307549	5177642	62
PB410	ERR1218629	481760	5985220	42
PB412	ERR1218630	167956	6313350	83
PB418	ERR1218631	383119	6038636	103
PB419	ERR1218632	208390	5173512	76
PB420	ERR1218633	232689	5222490	75
PB445	ERR1218634	399043	5464018	48
PB447	ERR1218635	241029	6448224	72
PB186	ERR1218600	145789	5376010	92
PB461	ERR1218636	231315	6233688	53
PB474	ERR1218637	173714	6775718	80
PB514	ERR1218639	510792	5978046	45
PB516	ERR1218640	632770	4501838	39
PB532	ERR1218641	147646	5784770	113
W1_1_2_ERB1	ERR1218642	104651	5737176	133
W1_3_ERB3	ERR1218643	69495	6439372	148
W1_4_ERB1	ERR1218644	86337	5157088	112
PB195	ERR1218601	205667	5763024	69
W1_5_ERB3	ERR1218646	166303	4579552	85
W1_5_ERP10B	ERR1218648	126023	4557760	78
W1_7_ERB4	ERR1218649	99019	4853734	123
W1_7_ERB9	ERR1218650	73603	5159382	157
W1_7_ERG10	ERR1218651	87299	5340928	133
W1_10_ERB1	ERR1218652	125426	5956290	104
W2_1_ERB1	ERR1218654	131838	5009632	91
W2_2_ERB4	ERR1218655	94205	5075384	127
PB198	ERR1218602	269318	5619510	69
W2_2_ERB9	ERR1218656	472461	5038684	50
W2_3_ERB7	ERR1218658	78727	4969530	158
W2_3_ERB9	ERR1218659	117326	5201068	88
W2_3_ERG14	ERR1218660	129125	5092036	223
W2_4_ERB4	ERR1218661	75585	5627016	228
W2_5_ERB13	ERR1218662	237899	5175612	68
W2_5_ERB8	ERR1218663	134229	4919242	339
W2_5_ERB1	ERR1218664	210851	4988558	68
PB207	ERR1218603	284238	6056354	45
W2_4_ERB12	ERR1218666	716364	5600126	29
W2_6_ERG5	ERR1218669	141585	5449128	76
W2_6_ERB1	ERR1218671	779026	2810556	22
W2_9_ERB2	ERR1218674	217464	5676672	63
W2_9_ERB5	ERR1218675	403926	5249284	44
PB230	ERR1218604	258109	5655052	62
W2_9_ERB9	ERR1218676	190389	5497470	107
W2_10_ERB1	ERR1218678	476091	2592274	35
W2_10_ERB10	ERR1218681	347879	5051862	47
W2_10_ERG1	ERR1218682	210686	5287868	66
W2_11_ERB1	ERR1218683	102512	5427742	98
W2_11_ERB3	ERR1218684	226466	5165234	64
W2_12_ERB1	ERR1218685	182168	5697978	88
PB232	ERR1218605	145795	4668702	85
W2_12_ERB4	ERR1218686	297248	5105830	51
W2_12_ERPK2	ERR1218688	96062	5139348	108
W2_13_ERB3	ERR1218689	227534	5699870	61
W2_15_ERB10	ERR1218690	295823	5332036	66
F1_7_ERG10B	ERR1218701	109463	4896576	116
F1_8_ERB12	ERR1218702	78021	4932558	139
F1_8_ERG5	ERR1218703	91372	5073650	161
PB222	ERR1218705	146088	5323896	88
PB305	ERR1218706	448339	4295862	42
PB293	ERR1218707	182743	5290800	85
PB367	ERR1218708	237398	5232354	70
W1_3_ERB1	ERR1218709	96666	5623188	122
W2_15_ERB4	ERR1218692	243702	4584254	59
W1_7_ERB6	ERR1218710	122857	5040476	140
W2_4_ERB1	ERR1218711	93154	5602440	125
PB90	ERR1218712	317771	6019140	59
PB92	ERR1218713	303772	5708586	62
PB163	ERR1218714	273775	4936034	61
W2_5_ERB6	ERR1218715	134453	5240258	108
W3_1_ERB1	ERR1218716	299553	5063204	65
W2_11_ERB6	ERR1218717	391194	5632384	43
W2_11_ERB9	ERR1218718	206993	5988024	59
W2_13_ERB1	ERR1218719	124222	5995246	98
W2_15_ERB1	ERR1218693	104106	4882526	126
W2_13_ERG9	ERR1218720	192564	5980846	89
W2_9_ERBR2	ERR1218723	196157	5178710	93
W2_13_ERB10	ERR1218694	143488	4341598	111
W3_1_ERB3	ERR1218695	209833	4809978	58
W3_1_ERB5	ERR1218696	108076	4776338	85
F1_2_ERB1	ERR1218697	288010	5013526	49
F1_7_ERB1	ERR1218698	108365	4721704	130
W2_11_ERG1	ERR1218774	491922	4577318	34
