# Supplementary material for: Whole genome sequencing of ESBL-producing Escherichia coli isolated from patients, farm waste and canals in Thailand
Source: Genome Med. 2017 Sep 6;9:81. doi: 10.1186/s13073-017-0471-8 (PMC5588602; doi:10.1186/s13073-017-0471-8)
Supplement: Supplementary file 4 — Genetic context of mcr-1 and carbapenem resistance genes. (XLSX 9 kb) [file 13073_2017_471_MOESM4_ESM.xlsx]

## Sheet: page 1
Isolate ID	Source	Gene	Contig size (bp)	Best match in blastn	% coverage	% ID	Accession number
PB78	Clinical	NDM-1	42843	E. coli plasmid pNDM-ECS01	96	100	KJ413946
PB231	Clinical	NDM-5	9780	E. coli plasmid pC06114_1 K. penumoniae plasmid pCC1409-1 K. pneumoniae plasmid pCC1410-1 E. coli plasmid pGUE-NDM	100	99	CP016035 KT725789 KT725788 JQ364967
W2_15_ERB1	Hospital wastewater	GES-5	27670	E. coli plasmid pHKU1	40	99	KC960485
PB1	Canal	mcr-1	45692	S. enterica subsp. diarizonae strain 11-01854 plasmid S. enterica subsp. diarizonae strain 11-01853 plasmid	66	99	CP011293 CP001290
W1_13_ERB10	Canal	mcr-1	2898	E. coli plasmid pECJS-59-244 E.coli plasmid pS38 E. coli plasmid EC2-4	100	100	KX084394 KX129782 CP016184
W1_3_ERB3	Clinical	mcr-1	33700	S. enterica subsp. diarizonae strain 11-01854 plasmid S. enterica subsp. diarizonae strain 11-01853 plasmid	99	81	CP011293 CP001290
